# Supplementary material for: Effect of Vaccination Against E. coli, C. perfringens Type A/C on Piglet Productive and Clinical Parameters Under Field Conditions
Source: Vaccines (Basel). 2024 Oct 17;12(10):1185. doi: 10.3390/vaccines12101185 (PMC11511424; doi:10.3390/vaccines12101185)
Supplement: Supplementary file 1 [file vaccines-12-01185-s001.zip]

Archive with 1 entries (1 files):
- vaccines-3232785 Supplemetary Material.pdf
